# Supplementary material for: Cultural heritage of the Qin-Shu Ancient Road in Shaanxi: Spatial distribution characteristics and influencing factors
Source: PLoS One. 2025 Sep 9;20(9):e0331676. doi: 10.1371/journal.pone.0331676 (PMC12419609; doi:10.1371/journal.pone.0331676)
Supplement: S1 Dataset — (XLS) [file pone.0331676.s001.xls]

## Sheet: 遗产点经纬度
FID	Id	POINT_X	POINT_Y
0	0	106.947	33.0722
1	0	106.613	32.9955
2	0	106.908	33.5674
3	0	109.091	34.2754
4	0	107.027	33.6996
5	0	107.021	33.6773
6	0	107.012	33.674
7	0	106.995	33.6156
8	0	107.569	32.9112
9	0	106.983	33.5414
10	0	106.988	33.5308
11	0	107.625	33.3253
12	0	106.98	33.3433
13	0	106.957	33.2352
14	0	109.754	32.8072
15	0	106.674	33.8792
16	0	108.969	32.7528
17	0	106.264	33.0243
18	0	106.982	33.5619
19	0	106.71	33.1483
20	0	106.92	33.6176
21	0	106.614	33.1449
22	0	106.639	33.9551
23	0	107.036	33.084
24	0	106.707	32.8591
25	0	106.524	33.9162
26	0	107.551	33.2248
27	0	107.526	33.6031
28	0	106.186	33.0537
29	0	107.452	33.1849
30	0	107.452	33.1844
31	0	106.963	33.2311
32	0	107.959	34.1351
33	0	106.64	33.1532
34	0	106.652	33.1236
35	0	106.965	33.2143
36	0	107.657	33.2052
37	0	107.272	34.3439
38	0	107.367	33.4914
39	0	106.858	33.1392
40	0	106.674	33.8796
41	0	107.402	34.5199
42	0	107.406	34.5178
43	0	107.963	34.197
44	0	107.754	34.2697
45	0	107.433	34.2763
46	0	107.198	34.3514
47	0	107.077	33.0844
48	0	107.024	33.0654
49	0	106.635	33.1506
50	0	106.628	33.1489
51	0	107.545	33.2119
52	0	107.677	33.1356
53	0	110.144	34.0911
54	0	107.597	33.2381
55	0	107.545	33.2261
56	0	107.536	33.3097
57	0	107.242	33.2546
58	0	107.53	33.1872
59	0	107.393	33.163
60	0	107.428	33.1727
61	0	106.837	33.679
62	0	106.999	33.6149
63	0	107.039	33.0725
64	0	107.069	33.2749
65	0	106.676	33.8781
66	0	106.674	33.8798
67	0	106.674	33.8791
68	0	106.995	33.6158
69	0	106.816	32.974
70	0	107.015	34.2737
71	0	107.054	34.2846
72	0	107.315	34.11
73	0	106.767	34.1477
74	0	106.459	33.8993
75	0	106.142	33.3823
76	0	106.109	33.5943
77	0	106.057	33.5632
78	0	106.057	33.563
79	0	106.061	33.5737
80	0	106.767	33.0684
81	0	106.037	33.5235
82	0	106.013	33.4966
83	0	106.044	33.4397
84	0	106.044	33.4397
85	0	106.057	33.4118
86	0	109.189	32.3349
87	0	108.882	34.1843
88	0	106.687	33.7452
89	0	106.828	34.1965
90	0	106.733	34.0893
91	0	107.014	34.2713
92	0	107.433	34.2772
93	0	107.393	34.3219
94	0	107.143	34.4839
95	0	107.508	34.3489
96	0	107.105	34.3283
97	0	107.175	34.5029
98	0	107.202	34.4196
99	0	107.264	34.5748
100	0	107.266	34.4798
101	0	107.242	34.4753
102	0	107.826	34.2827
103	0	107.842	34.2193
104	0	107.425	34.3553
105	0	107.315	34.3271
106	0	107.289	34.3648
107	0	107.525	34.3438
108	0	107.03	33.0654
109	0	106.524	34.4984
110	0	107.565	33.2648
111	0	107.036	33.0697
112	0	106.058	32.9691
113	0	107.109	33.8342
114	0	107.855	33.2784
115	0	106.92	33.6183
116	0	109.063	34.2703
117	0	109.507	33.9105
118	0	110.438	33.4679
119	0	109.472	33.885
120	0	109.445	34.0769
121	0	109.482	34.066
122	0	109.375	34.091
123	0	109.4	34.0867
124	0	110.321	33.6955
125	0	110.73	33.3502
126	0	110.331	33.694
127	0	110.647	33.534
128	0	110.352	33.214
129	0	110.685	33.4425
130	0	110.12	33.7684
131	0	109.943	33.8623
132	0	109.591	33.7605
133	0	110.186	33.7312
134	0	109.937	33.8702
135	0	110.324	33.6948
136	0	109.969	33.8464
137	0	109.417	34.1326
138	0	109.942	33.8712
139	0	110.321	33.6955
140	0	109.939	34.0839
141	0	110.977	33.486
142	0	109.638	33.982
143	0	110.576	33.4112
144	0	110.78	33.5126
145	0	110.899	33.2569
146	0	110.502	33.3418
147	0	110.588	33.3853
148	0	110.613	33.6129
149	0	110.193	33.7343
150	0	110.442	33.4641
151	0	109.946	34.076
152	0	109.568	34.1092
153	0	109.44	34.0839
154	0	109.464	34.0723
155	0	109.734	34.0122
156	0	109.924	33.9005
157	0	109.351	34.1263
158	0	109.898	33.8759
159	0	110.631	33.6022
160	0	110.794	33.4344
161	0	109.971	33.8527
162	0	109.997	33.8273
163	0	109.053	34.2742
164	0	109.003	34.3003
165	0	109.495	34.1866
166	0	109.26	34.0569
167	0	109.215	34.032
168	0	109.251	34.2102
169	0	109.143	34.2627
170	0	109.402	34.0698
171	0	109.218	34.1577
172	0	109.071	34.314
173	0	110.642	33.5974
174	0	110.11	33.7619
175	0	108.985	34.0787
176	0	108.954	34.1082
177	0	108.953	34.1469
178	0	108.125	33.4943
179	0	108.148	32.8889
180	0	108.518	32.4583
181	0	109.16	32.5098
182	0	109.43	32.493
183	0	109.29	32.823
184	0	107.458	32.5657
185	0	107.483	32.823
186	0	108.985	34.0787
187	0	108.954	34.1082
188	0	108.953	34.1469
189	0	108.125	33.4943
190	0	108.518	32.8889
191	0	108.798	32.7996
192	0	109.16	32.5098
193	0	109.31	32.4156
194	0	109.162	32.8156
195	0	107.458	32.5657
196	0	107.483	32.823
197	0	108.861	32.9096
198	0	108.857	32.6775
199	0	109.001	32.6553
200	0	109.043	32.6556
201	0	107.766	32.9839
202	0	108.341	33.3732
203	0	108.135	33.18
204	0	108.883	34.028
205	0	108.874	34.0088
206	0	108.812	34.0358
207	0	108.876	34.0825
208	0	108.853	33.9722
209	0	108.846	33.9648
210	0	108.862	33.9116
211	0	108.78	33.7642
212	0	108.841	32.611
213	0	108.328	33.3603
214	0	108.602	33.6453
215	0	108.662	33.6055
216	0	108.683	33.588
217	0	108.235	33.3173
218	0	108.705	33.5667
219	0	108.768	33.5848
220	0	108.619	33.5361
221	0	108.543	33.4256
222	0	108.893	34.0523
223	0	108.891	34.0511
224	0	108.195	33.2307
225	0	108.892	34.0402
226	0	109.051	33.8521
227	0	108.88	34.0262
228	0	108.88	34.0249
229	0	108.135	33.1799
230	0	108.719	34.2036
231	0	108.712	34.2667
232	0	108.874	34.1577
233	0	108.647	33.658
234	0	108.327	33.36
235	0	108.781	33.7634
236	0	108.508	33.2139
237	0	108.312	33.109
238	0	108.387	32.9974
239	0	108.302	32.9757
240	0	108.302	33.1559
241	0	108.993	32.6448
242	0	108.93	32.7112
243	0	108.922	32.7062
244	0	108.808	32.8981
245	0	108.932	32.8069
246	0	109.181	32.7805
247	0	109.261	32.4905
248	0	107.975	33.017
249	0	107.747	32.9708
250	0	107.366	33.4904
251	0	107.663	33.381
252	0	106.234	32.7654
253	0	107.845	33.8533
254	0	109.194	34.2261
255	0	108.205	34.1591
256	0	108.281	34.056
257	0	107.656	33.2054
258	0	108.016	33.635
259	0	107.551	33.2249
260	0	107.526	33.6025
261	0	107.544	33.5843
262	0	107.448	33.1847
263	0	107.85	33.3478
264	0	108.212	34.1609
265	0	108.202	34.0571
266	0	108.312	34.0577
267	0	108.364	34.149
268	0	108.342	34.0763
269	0	108.09	34.1788
270	0	108.33	34.053
271	0	107.827	33.5451
272	0	107.677	33.1353
273	0	107.532	33.6188
274	0	107.545	33.2258
275	0	107.546	33.2185
276	0	107.544	33.2228
277	0	107.537	33.3088
278	0	107.53	33.1866
279	0	107.242	33.2542
280	0	107.393	33.1626
281	0	107.428	33.1722
282	0	107.795	33.8379
283	0	109.066	34.1866
284	0	107.108	33.8342
285	0	107.891	33.8508
286	0	107.885	33.8577
287	0	107.806	33.8365
288	0	107.839	33.8471
289	0	108.099	34.0603
290	0	108.028	33.7983
291	0	106.628	33.9385
292	0	108.054	34.0299
293	0	108.019	34.0157
294	0	107.325	33.1372
295	0	107.752	33.139
296	0	107.989	34.0451
297	0	107.981	34.04
298	0	108.113	34.0415
299	0	107.93	33.9337
300	0	107.926	33.924
301	0	107.92	33.9207
302	0	109.615	32.799
303	0	109.38	32.9697
304	0	107.057	33.2222
305	0	106.099	33.4283
306	0	106.43	33.3529
307	0	106.694	32.9739
308	0	107.476	33.7438
309	0	107.509	33.6945
310	0	107.455	33.7346
311	0	107.426	33.7268
312	0	107.407	33.7213
313	0	107.388	33.7038
314	0	106.869	34.3757
315	0	107.579	33.6667
316	0	106.73	33.1373
317	0	107.308	32.9003
318	0	107.473	33.4784
319	0	107.822	33.526
320	0	107.826	33.5045
321	0	107.859	33.4502
322	0	108.513	32.7475
323	0	107.225	33.5377
324	0	108.088	34.0485
325	0	107.165	33.4527
326	0	107.035	33.5701
327	0	106.728	33.5356
328	0	107.93	33.9337
329	0	107.89	32.77
330	0	107.766	33.262
331	0	107.981	34.04
332	0	107.752	33.7985
333	0	108.175	34.1495
334	0	108.055	34.1606
335	0	108.121	34.1341
336	0	108.326	34.0732
337	0	107.854	33.2773
338	0	107.536	33.309
339	0	107.41	33.1557
340	0	108.639	34.0116
341	0	109.785	33.5775
342	0	107.743	33.8168
343	0	107.833	33.8479
344	0	107.543	33.5905
345	0	108.312	34.0578
346	0	108.202	34.0567
347	0	108.21	34.151
348	0	107.656	33.2047
349	0	107.547	33.218
350	0	107.393	33.1625
351	0	107.428	33.1724
352	0	108.808	35.3005
353	0	108.811	33.9148
354	0	108.931	33.9223
355	0	108.958	33.9372
356	0	109.004	33.9434
357	0	109.031	33.9707
358	0	109.071	33.9682
359	0	109.031	34.101
360	0	109.02	34.0637
361	0	109.056	34.0699
362	0	109.066	34.0947
363	0	109.092	34.0588
364	0	109.097	34.0885
365	0	109.111	34.1258
366	0	109.072	34.1332
367	0	109.011	34.1431
368	0	109.005	34.1096
369	0	109.032	34.127
370	0	109.103	34.1531
371	0	109.143	34.1295
372	0	109.142	34.1493
373	0	109.168	34.1047
374	0	109.122	34.0402
375	0	109.079	34.0228
376	0	109.104	34.0005
377	0	109.109	33.9657
378	0	109.143	34.0042
379	0	109.142	33.9732
380	0	109.13	34.0129
381	0	109.145	34.0253
382	0	109.137	34.0265
383	0	109.138	34.0451
384	0	109.118	34.0315
385	0	109.119	34.0575
386	0	109.104	34.0389
387	0	109.112	34.0712
388	0	109.092	34.0662
389	0	109.073	34.0947
390	0	109.068	34.1084
391	0	109.081	34.1109
392	0	109.041	34.1096
393	0	109.045	34.0823
394	0	109.027	34.0625
395	0	109.016	34.0451
396	0	109.04	34.0426
397	0	109.031	34.0178
398	0	109.015	34.0166
399	0	109.065	34.0079
400	0	109.045	33.998
401	0	109.055	34.0277
402	0	109.051	34.0029
403	0	109.065	34.0178
404	0	109.067	34.0377
405	0	109.053	34.0402
406	0	109.01	34.0488
407	0	109.019	34.0637
408	0	109.015	34.0799
409	0	109.026	34.0836
410	0	109.01	34.101
411	0	109.01	34.1183
412	0	108.989	34.1183
413	0	108.99	34.0947
414	0	108.993	34.1258
415	0	108.984	34.132
416	0	108.996	34.1444
417	0	109.017	34.1345
418	0	109.041	34.1407
419	0	109.037	34.1518
420	0	109.058	34.1382
421	0	109.081	34.1382
422	0	109.091	34.1407
423	0	108.887	34.0712
424	0	108.869	34.1096
425	0	108.778	34.1146
426	0	108.804	34.06
427	0	108.809	34.1282
428	0	108.83	34.091
429	0	108.836	34.0426
430	0	108.821	34.0079
431	0	108.939	34.0042
432	0	108.931	33.9707
433	0	108.979	33.9868
434	0	108.942	34.0414
435	0	108.937	34.1047
436	0	108.91	33.993
437	0	108.898	33.9471
438	0	108.359	34.1117
439	0	108.394	34.0913
440	0	108.406	34.1322
441	0	108.441	34.1654
442	0	108.438	34.1271
443	0	108.401	34.1807
444	0	108.304	34.1539
445	0	108.308	34.1143
446	0	108.335	34.1462
447	0	108.237	33.929
448	0	108.234	33.9137
449	0	108.258	33.9175
450	0	108.248	33.929
451	0	108.249	33.8753
452	0	108.314	33.8677
453	0	108.344	33.9341
454	0	108.363	33.9903
455	0	108.387	33.9955
456	0	108.381	33.9558
457	0	108.395	33.9558
458	0	108.406	33.9763
459	0	108.395	33.9546
460	0	108.413	33.9456
461	0	108.403	33.9341
462	0	108.221	34.0018
463	0	108.231	34.007
464	0	108.235	34.0031
465	0	108.228	33.9852
466	0	108.253	34.0044
467	0	108.258	34.0146
468	0	109.417	34.2228
469	0	106.897	34.2253
470	0	106.906	34.1976
471	0	106.945	34.2092
472	0	106.927	34.193
473	0	106.934	34.1861
474	0	106.952	34.1907
475	0	106.895	34.1123
476	0	106.83	34.0684
477	0	106.841	34.1146
478	0	106.855	34.133
479	0	107.001	34.1538
480	0	106.799	34.5311
481	0	107.468	34.2803
482	0	107.466	34.2454
483	0	107.501	34.259
484	0	107.485	34.3036
485	0	107.481	34.3056
486	0	107.501	34.3056
487	0	107.487	34.325
488	0	107.444	34.5132
489	0	107.462	34.5112
490	0	107.46	34.5248
491	0	107.51	34.5656
492	0	107.514	34.5617
493	0	107.537	34.616
494	0	107.918	34.1154
495	0	107.91	34.1426
496	0	107.895	34.1077
497	0	107.908	34.1659
498	0	107.84	34.1348
499	0	107.83	34.1601
500	0	107.647	34.3907
501	0	106.841	34.858
502	0	108.947	32.9041
503	0	108.949	32.8663
504	0	108.975	32.8663
505	0	108.988	32.8862
506	0	109.006	32.8505
507	0	109.008	32.8326
508	0	108.998	32.8187
509	0	109.024	32.8187
510	0	109.058	32.7949
511	0	109.064	32.8346
512	0	108.806	33.053
513	0	108.848	33.0748
514	0	108.848	33.0351
515	0	108.871	33.0609
516	0	108.836	33.1145
517	0	108.78	33.1185
518	0	108.891	33.0927
519	0	108.933	33.0351
520	0	108.899	32.9954
521	0	108.913	32.9954
522	0	108.919	32.9775
523	0	108.935	32.9795
524	0	108.788	32.7333
525	0	108.772	32.7035
526	0	108.798	32.6857
527	0	108.786	32.6738
528	0	108.776	32.6559
529	0	108.8	32.6479
530	0	108.74	32.8108
531	0	108.375	33.488
532	0	108.429	33.5317
533	0	108.412	33.5026
534	0	108.431	33.5026
535	0	108.502	33.5047
536	0	108.504	33.4714
537	0	108.529	33.4901
538	0	108.531	33.5068
539	0	108.545	33.4776
540	0	108.558	33.4963
541	0	108.57	33.5255
542	0	108.583	33.513
543	0	108.531	33.5817
544	0	108.464	33.6254
545	0	108.504	33.6442
546	0	108.52	33.6358
547	0	108.537	33.6671
548	0	108.487	33.6858
549	0	108.474	33.715
550	0	108.51	33.7295
551	0	108.547	33.7212
552	0	108.56	33.7295
553	0	108.57	33.7358
554	0	108.568	33.7045
555	0	108.601	33.7274
556	0	108.616	33.7441
557	0	108.62	33.6962
558	0	108.645	33.7233
559	0	108.672	33.7462
560	0	108.643	33.7628
561	0	108.462	33.6962
562	0	108.456	33.692
563	0	108.337	33.615
564	0	108.248	33.1181
565	0	108.259	33.0904
566	0	108.287	33.1158
567	0	108.273	33.1412
568	0	108.257	33.1597
569	0	108.312	33.1873
570	0	108.361	33.1827
571	0	108.347	33.1366
572	0	108.382	33.1204
573	0	108.356	33.0812
574	0	108.349	33.0466
575	0	108.382	33.0558
576	0	108.398	33.0766
577	0	108.285	33.0259
578	0	108.275	32.9936
579	0	108.259	33.0028
